# Supplementary material for: VIB1, a Link between Glucose Signaling and Carbon Catabolite Repression, Is Essential for Plant Cell Wall Degradation by Neurospora crassa
Source: PLoS Genet. 2014 Aug 21;10(8):e1004500. doi: 10.1371/journal.pgen.1004500 (PMC4140635; doi:10.1371/journal.pgen.1004500)
Supplement: Table S1 — Gene list of the 91 Avicel-regulon genes differentially expressed in Δvib-1 as compared to WT on Avicel. (XLSX) [file pgen.1004500.s006.xlsx]

## Sheet: 91 Avicel-regulon genes
Gene	Annotation	Mean (2489 on Avicel)	Mean(∆vib-1 on Avicel)	log2(foldchange)	P adjust	clr2-modulated or -dependent?	2489_Avicel_replicate 1	2489_Avicel_replicate 2	2489_Avicel_replicate 3	∆vib-1_Avicel_replicate 1	∆vib-1_Avicel_replicate 2	∆vib-1_Avicel_replicate 3
NCU07340	exoglucanase 1	16189.3	1930.21	-3.06821	0.000709619	Yes	23220.8	14090	16315	3351.57	1697.72	1914.59
NCU09680	exoglucanase 2	11673.2	793.012	-3.87971	0.0422464	Yes	20787.9	10282.8	13143.8	1790.83	616.709	797.516
NCU07190	exoglucanase 3	8832.05	541.903	-4.02664	0.0117554	Yes	12044	6290	8332.87	1122.32	254.78	406.862
NCU05159	acetylxylan esterase	4547.92	113.681	-5.32215	8.30287e-06	Yes	4886.99	5326.19	6594.19	219.112	79.3451	98.149
NCU08760	endoglucanase II	4299.99	389.661	-3.46404	0.0213078	Yes	5553.95	3787.03	4790.69	706.302	261.169	330.362
NCU02240	endoglucanase II	3239.05	67.2486	-5.58992	7.30199e-06	Yes	4213.64	2954.82	3648.94	117.834	63.1458	54.9964
NCU00206	cellobiose dehydrogenase	1932.84	107.069	-4.1741	0.00516347	Yes	2770.66	1616.83	2050.76	254.036	60.5073	63.1098
NCU07326	hypothetical protein	1883.93	13.4237	-7.13283	1.68662e-05	Yes	3886.23	529.236	561.632	23.808	11.1398	10.2449
NCU00836	hypothetical protein	1710.88	114.167	-3.90552	0.00138573	Yes	2333.19	1558.59	1968.06	278.462	60.6336	77.3951
NCU07898	endoglucanase IV	1524.74	16.7953	-6.50437	4.64257e-08	Yes	2556.45	667.201	932.31	21.517	16.7001	15.1838
NCU03328	endoglucanase II	1060.81	25.3826	-5.38518	2.19232e-05	Yes	1596.51	551.936	793.938	46.1399	19.7227	21.0991
NCU08785	fungal cellulose binding domain-containing	982.533	16.585	-5.88855	2.62336e-07	Yes	1690.2	533.731	727.581	20.6469	15.9477	18.188
NCU02855	endo-1,4-beta-xylanase A	876.522	53.4061	-4.03671	0.00020473	Yes	1427.25	692.814	817.814	107.615	33.9665	50.6287
NCU05955	Cel74a	717.176	82.5986	-3.11814	0.0119803	Yes	854.332	887.863	1004.06	172.844	58.7111	67.22
NCU04475	lipase B	656.904	50.223	-3.70926	0.000114711	Yes	360.476	995.335	1076.88	74.6334	38.1116	47.5192
NCU09524	hypothetical protein	479.177	29.8786	-4.00337	1.59724e-06	Yes	607.356	454.96	579.183	67.6754	19.5553	20.1513
NCU09764	hypothetical protein	444.547	6.90041	-6.00951	2.68002e-12	Yes	685.825	441.762	609.81	13.9023	7.15887	5.87816
NCU04522	hypothetical protein	400.149	29.4883	-3.76233	1.33591e-06	Yes	499.133	262.276	328.763	50.2352	16.9003	30.7329
NCU04854	endoglucanase EG-1	339.778	22.2984	-3.92958	1.59724e-06	Yes	386.605	282.442	404.668	32.5876	18.4587	23.5506
NCU03181	acetylxylan esterase	334.812	21.7981	-3.94108	6.44084e-05	Yes	481.815	198.195	229.376	26.6648	26.6927	21.92
NCU09416	cellulose-binding GDSL lipase/acylhydrolase	307.459	10.0276	-4.93834	7.30199e-06	Yes	590.184	140.844	172.048	11.3659	13.1049	11.4148
NCU06704	hypothetical protein	304.346	80.2892	-1.92243	0.0174704	Yes	247.212	239.411	310.299	127.366	67.216	73.9371
NCU08176	pectate lyase A	293.042	21.6113	-3.76125	3.58038e-07	Yes	416.809	231.176	299.773	31.2102	17.9783	20.1518
NCU10045	pectinesterase	269.123	54.3067	-2.30906	0.0293576	Yes	396.022	187.889	228.797	71.6442	48.5125	55.5329
NCU00449	hypothetical protein	209.295	7.88151	-4.73092	2.19232e-05	Yes	352.588	63.4215	99.8009	9.12471	6.24928	9.2895
NCU09664	acetylxylan esterase	198.044	6.8333	-4.8571	3.95185e-07	Yes	390.222	42.6149	73.9433	7.08497	5.09463	6.95244
NCU05751	cellulose-binding protein	197.969	6.00696	-5.04249	4.09341e-09	Yes	326.455	63.146	101.819	9.21397	4.12052	4.83268
NCU03725	VIB-1	184.044	0.595526	-8.27167	0	Yes	134.707	200.252	210.414	0.689521	0.621225	0.651149
NCU08042	CLR-2	177.975	34.0914	-2.3842	0.0197872	Yes	171.821	161.285	180.567	54.135	28.8615	32.5415
NCU01076	hypothetical protein	169.464	4.42023	-5.26071	0	Yes	272.218	92.8967	129.392	5.52896	4.5045	4.65861
NCU03329	hypothetical protein	163.962	27.16	-2.59381	0.000479922	Yes	180.558	112.663	131.403	28.6519	27.2138	25.2583
NCU02059	endothiapepsin	162.418	27.2621	-2.57474	0.00884456	Yes	242.309	136.821	139.265	44.0958	29.3173	27.3332
NCU05170	hypothetical protein	162.182	2.57891	-5.97471	0		213.546	134.717	140.189	5.02616	2.39784	1.61821
NCU09505	hypothetical protein	146.455	34.1869	-2.09895	0.0223531		197.129	133.645	115.493	43.216	35.152	42.8173
NCU00710	acetyl xylan esterase	140.315	7.63207	-4.20045	4.20439e-10	Yes	74.9459	241.871	273.039	17.873	4.32229	5.82571
NCU07487	periplasmic beta-glucosidase	138.169	11.1207	-3.63512	1.59724e-06	Yes	126.149	117.555	157.9	19.3249	7.2707	9.37633
NCU10039	hypothetical protein	125.865	16.7905	-2.90616	1.21444e-05	Yes	74.3766	129.428	135.632	23.0618	13.7634	16.5843
NCU02915	hypothetical protein	117.351	32.8278	-1.83784	0.0238396	Yes	99.0819	129.647	147.441	59.2183	24.3938	26.6991
NCU00972	arabinogalactan endo-1,4-beta-galactosidase	115.857	7.73932	-3.904	5.58764e-09		144.581	85.6021	109.151	11.5429	6.80134	7.46429
NCU07453	hypothetical protein	115.524	27.9031	-2.0497	0.00206042		56.114	62.9966	74.33	22.2486	25.4856	25.0283
NCU06607	hypothetical protein	114.692	5.87909	-4.28602	5.35855e-05	Yes	199.022	51.7331	54.0945	6.14872	5.88903	5.01465
NCU04952	beta-D-glucoside glucohydrolase	108.305	0.528527	-7.6789	2.65587e-10	Yes	216.102	28.5244	32.6864	0.585633	0.468294	0.578547
NCU04494	acetyl xylan esterase	97.1148	10.6298	-3.19157	9.10433e-07	Yes	147.578	72.8297	93.4629	11.1448	12.746	12.256
NCU05121	endoglucanase V	93.9081	4.0879	-4.52182	1.81235e-08	Yes	188.505	31.4818	53.7485	6.05281	4.7452	3.79284
NCU05863	hypothetical protein	87.3435	23.8256	-1.87419	0.00722068	Yes	27.4506	93.7533	106.109	45.7184	13.7313	20.3083
NCU11278	hypothetical protein	84.887	12.9975	-2.70731	1.473e-05	Yes	34.9148	59.7332	81.9405	14.0676	10.8352	11.5436
NCU09491	feruloyl esterase B	82.3241	2.04041	-5.33439	1.4512e-10	Yes	151.578	26.693	39.2976	3.98894	1.06869	1.42734
NCU05501	hypothetical protein	79.4362	10.9446	-2.85958	2.88772e-06	Yes	100.547	61.6144	62.4353	10.0911	12.1836	12.6103
NCU08790	hypothetical protein	63.2911	13.1617	-2.26566	0.00246162	Yes	95.8666	42.9034	61.5459	21.9054	12.5463	15.7621
NCU01633	hexose transporter HXT13	62.9898	16.3435	-1.9464	0.0337926		75.0115	134.582	6.74569	36.1761	12.563	12.6946
NCU08624	hypothetical protein	59.5731	3.32125	-4.16486	7.33176e-10	Yes	95.3152	37.819	41.7203	3.96215	4.29352	3.87684
NCU02344	fungal cellulose binding domain-containing	48.9687	1.31634	-5.21725	5.56888e-13	Yes	88.0974	26.0843	30.5246	1.37222	1.79011	1.44337
NCU08746	starch binding domain-containing protein	48.8003	5.97606	-3.02962	3.29049e-06	Yes	77.3837	40.2106	46.9341	6.28887	8.17058	7.03403
NCU05855	O-methyltransferase	48.7848	7.35327	-2.72998	0.00071631	Yes	82.1775	22.8452	20.2173	3.94264	7.64563	8.28559
NCU05598	rhamnogalacturonase B	48.2032	2.72724	-4.14362	1.05035e-11	Yes	63.0502	39.7266	57.5307	2.94598	3.49046	2.84944
NCU08113	hypothetical protein	45.0473	14.2009	-1.66546	0.0167996	Yes	31.4278	35.0862	51.8484	17.3712	10.958	12.4151
NCU08038	CAS1	39.2346	9.41642	-2.05888	0.000370933	Yes	30.9719	51.3391	48.4409	14.9536	8.61149	8.31277
NCU05854	hypothetical protein	32.723	9.73552	-1.74897	0.0448073		50.8334	17.2612	16.4706	11.0542	10.1641	9.35699
NCU09923	beta-xylosidase	31.1407	0.453688	-6.10096	0	Yes	20.1517	34.5485	43.7285	0.642408	0.326849	0.490212
NCU09415	hypothetical protein	30.0702	5.98501	-2.32891	0.00252249	Yes	48.8858	12.3773	14.3974	4.61861	7.97437	5.78859
NCU06326	pectate lyase 1	26.2565	1.63225	-4.00774	3.32435e-07		52.51	7.3279	6.68145	1.99003	2.18826	1.28288
NCU07224	monooxygenase	25.9189	5.73633	-2.1758	0.000171023	Yes	14.8872	13.4726	17.7377	4.52672	4.5083	5.96156
NCU08117	hypothetical protein	24.8499	9.04732	-1.45768	0.0265608	Yes	17.6972	24.8073	28.1766	12.3126	8.20039	9.30528
NCU08867	hypothetical protein	24.0835	3.49974	-2.78272	7.21612e-07	Yes	12.5528	20.753	20.1535	2.92499	3.84427	4.0071
NCU05712	hypothetical protein	22.1688	2.97159	-2.89922	0.000196922		36.0752	10.7381	4.42577	0.313551	4.65959	2.25453
NCU07222	hypothetical protein	21.2185	7.36457	-1.52665	0.0352259	Yes	23.7626	12.8771	18.3504	4.77613	7.10592	10.9074
NCU00763	hypothetical protein	19.3099	4.43979	-2.12078	0.00250656	Yes	22.6484	12.6253	13.799	3.52971	4.08229	4.4791
NCU04997	xylanase	18.5746	3.49911	-2.40827	0.000135357	Yes	24.9245	18.5894	18.5853	4.31803	3.98272	3.51459
NCU04623	beta-galactosidase	18.4553	5.90366	-1.64435	0.00747297	Yes	15.3742	20.9688	21.4198	6.90236	7.2655	6.50421
NCU09924	BNR/Asp-box repeat protein	17.7504	0.436616	-5.34535	0	Yes	14.869	20.9443	27.3521	0.263262	0.41591	0.673882
NCU11342	MFS hexose transporter	17.472	5.33397	-1.71176	0.0103412	Yes	14.6275	14.997	19.7411	6.70628	5.72963	5.40717
NCU07336	hypothetical protein	16.2901	4.50033	-1.8559	0.00349103	Yes	8.10469	11.6835	13.4365	4.17106	4.62853	4.26448
NCU07897	hypothetical protein	15.8136	1.09599	-3.85086	5.23475e-11	Yes	17.0156	8.44808	9.74343	1.10801	1.01653	0.812589
NCU09775	alpha-N-arabinofuranosidase	15.6814	0.640527	-4.61365	1.32412e-07	Yes	34.7843	2.41522	2.2222	1.15553	0.469945	0.362649
NCU09976	rhamnogalacturonan acetylesterase	13.4802	0.705902	-4.25523	1.09794e-06	Yes	26.1512	3.9158	6.00069	0.244152	0.941528	0.970441
NCU09904	glucan 1,3-beta-glucosidase	11.3759	3.66883	-1.63259	0.0286399	Yes	6.0684	15.0099	15.8246	2.61095	4.74035	4.46433
NCU11291	hypothetical protein	10.4731	0.841484	-3.63761	7.23878e-06		16.811	7.06374	5.00527	1.08215	0.966218	0.812367
NCU05126	hypothetical protein	10.3453	1.04007	-3.31423	0.000138816		22.4993	3.96282	1.10612	1.20009	1.45137	0.830644
NCU01077	hypothetical protein	8.2974	1.43235	-2.53427	0.00212304	Yes	12.5193	6.20636	8.09874	1.82387	1.73634	1.85809
NCU01049	hypothetical protein	8.26508	0.922677	-3.16313	0.000137084	Yes	16.6859	1.51425	2.59247	0.59399	0.893423	1.42071
NCU06384	MFS sugar transporter	7.99403	26.3258	1.71948	0.00683705	Yes	4.95581	13.2685	12.0795	54.4998	19.9749	19.7351
NCU09506	hypothetical protein	6.64406	1.32755	-2.3233	0.00514426		8.7228	3.95537	3.07699	0.847414	1.67994	1.3083
NCU05056	hypothetical protein	4.76482	1.27558	-1.90127	0.0120258	Yes	3.54351	4.03866	5.28744	1.93368	0.934231	1.23233
NCU05842	hypothetical protein	4.7419	27.0012	2.50949	0.00349103	Yes	10.6475	0.598871	0.426389	6.44446	34.2789	42.2008
NCU11874	hypothetical protein	4.33918	0.348631	-3.63765	2.66835e-05		7.39169	2.26773	1.75527	0.48006	0.421879	0.379897
NCU05319	LysM domain-containing protein	4.17101	0.377079	-3.46746	1.68662e-05		7.43561	2.86353	2.77224	0.371855	0.410919	0.649941
NCU09774	cellulase	2.89075	0.0773414	-5.22406	0.00109501	Yes	5.55091	1.02945	1.19244	0.196911	0.0301483	0.0262199
NCU04948	hypothetical protein	2.65957	0.313898	-3.08282	0.00098483	Yes	4.58553	1.56256	1.10133	0.254957	0.323492	0.447625
NCU09172	hypothetical protein	1.26532	0.157209	-3.00874	0.000843034	Yes	1.09647	0.837014	1.23966	0.181873	0.109454	0.157984
NCU05104	exoglucanase 1	1.25885	0.199464	-2.6579	0.0200299	Yes	1.87532	0.917896	0.992617	0.256307	0.220199	0.171332
NCU00800	hypothetical protein	1.24128	0.198113	-2.64744	0.00956777	Yes	1.54189	0.821417	1.25952	0.131886	0.25154	0.327561

## Sheet: Group 1 (54 genes)
NCU	Annotation	Pfam Domains	CAZy	CBMs	signal P (site)	Symbol	FunCatId	FunCatName
NCU05598	rhamnogalacturonase B	RhgB_N	PL4	_	23
NCU08176	pectate lyase A	Pectate_lyase	PL3	_	19	ply-2	01.05.03	polysaccharide metabolism
NCU05955	Cel74a	CBM_1	GH74,CBM1	CBM1	20	gh74-1	01.05.03	polysaccharide metabolism
NCU07340	exoglucanase 1	CBM_1, Glyco_hydro_7	GH7,CBM1	CBM1	17	cbh-1	01.05.03	polysaccharide metabolism
NCU04854	endoglucanase EG-1	Glyco_hydro_7	GH7	_	17	gh7-2	01.05.03	polysaccharide metabolism
NCU05104	exoglucanase 1	Glyco_hydro_7	GH7	_	20	gh7-4	01.05.03	polysaccharide metabolism
NCU02240	endoglucanase II	Glyco_hydro_61, CBM_1	GH61,CBM1	CBM1	15	gh61-1	01.05.03	polysaccharide metabolism
NCU08760	endoglucanase II	Glyco_hydro_61, CBM_1	GH61,CBM1	CBM1	20	gh61-5	01.05.03	polysaccharide metabolism
NCU00836	hypothetical protein	Glyco_hydro_61, CBM_1	GH61,CBM1	CBM1	18	gh61-7	1.05	C-compound and carbohydrate metabolism
NCU03328	endoglucanase II	Glyco_hydro_61	GH61	_	17
NCU07898	endoglucanase IV	Glyco_hydro_61	GH61	_	16	gh61-13	01.05.03	polysaccharide metabolism
NCU07190	exoglucanase 3	Glyco_hydro_6	GH6	_	19	gh6-3	1.05	C-compound and carbohydrate metabolism
NCU09775	alpha-N-arabinofuranosidase	ArabFuran-catal	GH54	_	24	gh54-1	1.05	C-compound and carbohydrate metabolism
NCU00972	arabinogalactan endo-1,4-beta-galactosidase	Glyco_hydro_53	GH53	_	18	None	01.05.03	polysaccharide metabolism
NCU05121	endoglucanase V	Glyco_hydro_45, CBM_1	GH45,CBM1	CBM1	21	gh45-1	01.05.03	polysaccharide metabolism
NCU07326	hypothetical protein	Glyco_hydro_32N	GH43	_	18	gh43-6	1.05	C-compound and carbohydrate metabolism
NCU00449	hypothetical protein	_	GH131	_	19
NCU02855	endo-1,4-beta-xylanase A	Glyco_hydro_11	GH11	_	16	gh11-1	1.05	C-compound and carbohydrate metabolism
NCU04997	xylanase	CBM_1, Glyco_hydro_10	GH10,CBM1	CBM1	18
NCU03181	acetylxylan esterase	Lipase_GDSL	CEnc	_	19
NCU10045	pectinesterase	Pectinesterase	CE8	_	20
NCU05159	acetylxylan esterase	Cutinase, CBM_1	CE5,CBM1	CBM1	21	ce5-2	01.05.03	polysaccharide metabolism
NCU09664	acetylxylan esterase	Cutinase	CE5	_	18	ce5-3	01.05.03	polysaccharide metabolism
NCU05751	cellulose-binding protein	Lipase_GDSL	CE3	_	19	ce3-2	01.05.03	polysaccharide metabolism
NCU09976	rhamnogalacturonan acetylesterase	Lipase_GDSL_2	CE12	_	19	ce12-1	1.05	C-compound and carbohydrate metabolism
NCU00710	acetyl xylan esterase	Esterase_phd, CBM_1	CE1,CBM1	CBM1	20
NCU04494	acetyl xylan esterase	Esterase_phd	CE1	_	21	ce1-3	01.05.03	polysaccharide metabolism
NCU09774	cellulase	_	CE1	_	19	gh62-1	1.06	lipid, fatty acid and isoprenoid metabolism
NCU09491	feruloyl esterase B	Esterase_phd	CE1	_	18	fea-1	01.05.03	polysaccharide metabolism
NCU08785	fungal cellulose binding domain-containing	Abhydrolase_5	CE1	_	25	None	1.06	lipid, fatty acid and isoprenoid metabolism
NCU09680	exoglucanase 2	Glyco_hydro_6, CBM_1	CBM1,GH6	CBM1	18	gh6-2	01.05.02.07	sugar, glucoside, polyol and carboxylate catabolism
NCU09416	cellulose-binding GDSL lipase/acylhydrolase	CBM_1, Lipase_GDSL	CBM1,CE16	CBM1	18
NCU00206	cellobiose dehydrogenase	GMC_oxred_C, GMC_oxred_N, CBM_1	CBM1	CBM1	23
NCU08042	clr-2	Fungal_trans, Zn_clus		_
NCU02059	endothiapepsin	Asp		_	21	41367	14.13	protein/peptide degradation
NCU07897	hypothetical protein	HET		_		None	34.11.03.07	pheromone response, mating-type determination, sex-specific proteins
NCU07453	hypothetical protein	_		_
NCU01049	hypothetical protein	Fasciclin, Fasciclin		_
NCU07336	hypothetical protein	_		_
NCU01077	hypothetical protein	_		_
NCU01076	hypothetical protein	_		_	21
NCU06607	hypothetical protein	_		_	18
NCU03329	hypothetical protein	DUF3632		_
NCU10039	hypothetical protein	_		_	30
NCU08867	hypothetical protein	_		_
NCU00800	hypothetical protein	Pkinase		_
NCU11278	hypothetical protein	FMN_dh		_
NCU02915	hypothetical protein	RhoGAP		_
NCU09524	hypothetical protein	_		_	16
NCU00763	hypothetical protein	_		_
NCU05056	hypothetical protein	_		_
NCU07222	hypothetical protein	_		_	24
NCU04475	lipase B	_		_	23	None	01.06.02.01	phospholipid metabolism
NCU07224	monooxygenase	FAD_binding_2		_	24	None	32.07.03	detoxification by modification

## Sheet: Group 2 (15 genes)
NCU	Annotation	Pfam Domains	CAZy	CBMs	signal P (site)	Symbol	FunCatId	FunCatName
NCU06326	pectate lyase 1	_	PL1	_	16
NCU09924	BNR/Asp-box repeat protein	_	GH93	_	19
NCU04952	beta-D-glucoside glucohydrolase	Fn3-like, Glyco_hydro_3, Glyco_hydro_3_C	GH3	_	17	gh3-4	01.05.02.07	sugar, glucoside, polyol and carboxylate catabolism
NCU09923	beta-xylosidase	Fn3-like, Glyco_hydro_3, Glyco_hydro_3_C	GH3	_	20	gh3-7	1.05	C-compound and carbohydrate metabolism
NCU09904	glucan 1,3-beta-glucosidase	Glyco_hydro_16	GH16	_		None	01.05.03	polysaccharide metabolism
NCU08746	starch binding domain-containing protein	CBM_20	CBM20	CBM20	18
NCU11874	hypothetical protein	_		_
NCU05126	hypothetical protein	UbiA		_
NCU05712	hypothetical protein	_		_
NCU05170	hypothetical protein	_		_
NCU11291	hypothetical protein	DUF1993		_
NCU05501	hypothetical protein	Methyltransf_23		_
NCU04948	hypothetical protein	_		_	29
NCU05319	LysM domain-containing protein	LysM, LysM, LysM, LysM, LysM		_
NCU03725	VIB-1	NDT80_PhoG		_

## Sheet: Group 3 (8 genes)
NCU	Annotation	Pfam Domains	CAZy	CBMs	signal P (site)	Symbol	FunCatId	FunCatName
NCU02344	fungal cellulose binding domain-containing	Glyco_hydro_61	GH61	_	17	gh61-12	01.05.03	polysaccharide metabolism
NCU04623	beta-galactosidase	Glyco_hydro_35, BetaGal_dom2, BetaGal_dom3, BetaGal_dom4_5, BetaGal_dom4_5	GH35	_	27	gh35-2	1.05	C-compound and carbohydrate metabolism
NCU09764	hypothetical protein	CBM_1	GH131,CBM1	CBM1	18	gh61-14	01.05.03	polysaccharide metabolism
NCU08038	CAS1	DUF3129		_	20	None	43.01.03.06	hyphae formation
NCU08624	hypothetical protein	_		_		None	32.05	disease, virulence and defense
NCU06704	hypothetical protein	RAMP4		_		None	14.04	protein targeting, sorting and translocation
NCU05854	hypothetical protein	_		_		None	32.05.05	virulence, disease factors
NCU05855	O-methyltransferase	Methyltransf_2		_		None	1.2	secondary metabolism

## Sheet: Group 4 (14 genes)
NCU	Annotation	Pfam Domains	CAZy	CBMs	signal P (site)	Symbol	FunCatId	FunCatName
NCU07487	periplasmic beta-glucosidase	Fn3-like, PA14, Glyco_hydro_3, Glyco_hydro_3_C	GH3	_
NCU01633	hexose transporter HXT13	Sugar_tr		_
NCU04522	hypothetical protein	DUF1349		_
NCU08790	hypothetical protein	SET		_	19
NCU08113	hypothetical protein	_		_
NCU05863	hypothetical protein	AAA		_
NCU09506	hypothetical protein	_		_	22
NCU09415	hypothetical protein	_		_
NCU09505	hypothetical protein	_		_	27
NCU09172	hypothetical protein	MFS_1		_	40	None	20.01.27	drug/toxin transport
NCU08117	hypothetical protein	Cys_Met_Meta_PP, Cys_Met_Meta_PP		_		None	1.01	amino acid metabolism
NCU05842	hypothetical protein	Methyltransf_23		_
NCU11342	MFS hexose transporter	Sugar_tr		_		None	20.01.03	C-compound and carbohydrate transport
NCU06384	MFS sugar transporter	Sugar_tr		_		None	20.01.03	C-compound and carbohydrate transport
