# Supplementary material for: VIB1, a Link between Glucose Signaling and Carbon Catabolite Repression, Is Essential for Plant Cell Wall Degradation by Neurospora crassa
Source: PLoS Genet. 2014 Aug 21;10(8):e1004500. doi: 10.1371/journal.pgen.1004500 (PMC4140635; doi:10.1371/journal.pgen.1004500)
Supplement: Table S3 — Intracellular N. crassa proteins enriched in the supernatant of Pvib-1 cultures relative to WT after carbon depletion. (XLSX) [file pgen.1004500.s008.xlsx]

## Sheet: Sheet1
Pvib-1 (mean intensity)	WT (mean intensity)	NCU Accession #	Annotation
4260000	Not detected (nd)	NCU01439	D-3-phosphoglycerate dehydrogenase 1
2120000	nd	NCU09345	thiamine biosynthesis protein NMT-1, variant 2
1120000	260000	NCU10042	enolase, variant
1050000	nd	NCU09285	zinc-containing alcohol dehydrogenase
953000	nd	NCU04541	SNF7 family protein
725000	nd	NCU07807	fructose-bisphosphate aldolase, variant
670000	nd	NCU00087	6-phosphogluconolactonase
569000	nd	NCU08411	aspartate aminotransferase, variant
556000	nd	NCU05995	ubiquitin
549000	nd	NCU01195	Glu/Leu/Phe/Val dehydrogenase
511000	nd	NCU06512	methionine synthase
496000	nd	NCU05269	heat shock protein 88, variant
476000	nd	NCU07281	glucose-6-phosphate isomerase
427000	nd	NCU01258	cyanase, variant
388000	nd	NCU00884	NAD dependent epimerase/dehydratase
364000	44200	NCU09228	aminopeptidase 2
364000	nd	NCU09600	dienelactone hydrolase
342000	nd	NCU03118	hypothetical protein
338000	nd	NCU04230	isocitrate lyase
319000	nd	NCU01824	UDP-galactopyranose mutase
300000	129000	NCU10058	phosphoglucomutase 2
279000	nd	NCU07458	N-acetylglucosamine-phosphate mutase
278000	nd	NCU09041	L-xylulose reductase
261000	nd	NCU07808	hypothetical protein
253000	nd	NCU07941	aspartate aminotransferase
176000	nd	NCU07027	glycogen phosphorylase
174000	52500	NCU03100	6-phosphogluconate dehydrogenase
173000	nd	NCU00414	adenosine kinase
162000	nd	NCU06666	inositol-3-phosphate synthase
161000	nd	NCU01328	transketolase
152000	nd	NCU04452	12-oxophytodienoate reductase 1
142000	nd	NCU03853	peptidyl-prolyl cis-trans isomerase
64300	nd	NCU04288	Poly(A)+ RNA export protein
35700	nd	NCU02252	phosphoglycerate mutase
